# Supplementary material for: RNA Foci Formation in a Retinal Glial Model for Spinocerebellar Ataxia Type 7
Source: Life (Basel). 2022 Dec 22;13(1):23. doi: 10.3390/life13010023 (PMC9861853; doi:10.3390/life13010023)
Supplement: Supplementary file 1 [file life-13-00023-s001.zip]

Archive with 1 entries (1 files):
- life-2083103-supplementary.pdf
